# Supplementary material for: Detection of Adulteration of Extra Virgin Olive Oil via Laser-Induced Breakdown Spectroscopy and Ultraviolet-Visible-Near-Infrared Absorption Spectroscopy: A Comparative Study
Source: Foods. 2025 Jan 18;14(2):321. doi: 10.3390/foods14020321 (PMC11764541; doi:10.3390/foods14020321)
Supplement: Supplementary file 1 [file foods-14-00321-s001.zip]

Archive with 1 entries (1 files):
- foods-3385666-supplementary.pdf
